# Supplementary material for: Rapid Synthesis of Thiol-Co-Capped-CdTe/CdSe/ZnSe Core Shell-Shell Nanoparticles: Their Optical and Structural Morphology
Source: Nanomaterials (Basel). 2021 May 1;11(5):1193. doi: 10.3390/nano11051193 (PMC8147246; doi:10.3390/nano11051193)
Supplement: Supplementary file 1 [file nanomaterials-11-01193-s001.zip]

Archive with 1 entries (1 files):
- nanomaterials-1159291-supplementary.pdf
